# Supplementary material for: Influence of Population Density for COVID-19 Spread in Malaysia: An Ecological Study
Source: Int J Environ Res Public Health. 2021 Sep 18;18(18):9866. doi: 10.3390/ijerph18189866 (PMC8468130; doi:10.3390/ijerph18189866)
Supplement: Supplementary file 1 [file ijerph-18-09866-s001.zip]

Archive with 1 entries (1 files):
- ijerph-1365748-supplementary.pdf
